# Supplementary material for: DNA-Based Method for Traceability and Authentication of Apis cerana and A. dorsata Honey (Hymenoptera: Apidae), Using the NADH dehydrogenase 2 Gene
Source: Foods. 2022 Mar 23;11(7):928. doi: 10.3390/foods11070928 (PMC8997381; doi:10.3390/foods11070928)
Supplement: Supplementary file 1 [file foods-11-00928-s001.zip]

Archive with 1 entries (1 files):
- foods-1638960-supplementary.pdf
